# Supplementary material for: Matrix Metalloproteinase-9 and Postoperative Outcomes in Carotid Endarterectomy: A Systematic Review
Source: J Clin Med. 2025 May 7;14(9):3235. doi: 10.3390/jcm14093235 (PMC12072748; doi:10.3390/jcm14093235)
Supplement: Supplementary file 1 [file jcm-14-03235-s001.zip]

Archive with 1 entries (1 files):
- jcm-3586330-supplementary.pdf
